# Supplementary material for: The FRIABLE1 Gene Product Affects Cell Adhesion in Arabidopsis
Source: PLoS One. 2012 Aug 14;7(8):e42914. doi: 10.1371/journal.pone.0042914 (PMC3419242; doi:10.1371/journal.pone.0042914)
Supplement: Table S2 — Genes with altered expression in a frb1-1 background. (XLSX) [file pone.0042914.s012.xlsx]

## Sheet: Sheet1
Upregulated genes in frb1-1.
Probe set	AGI	Annotation	A	B	C	D	E	F	G	H	A: FRB1 average expression.
257969_at	At3g27520	unknown protein	206.567	4365.17	21.132	0.0242	7.68025	12.0578	1.56998	0.0423676	B: frb1-1 average expression
249082_at	At5g44120	ATCRA1_CRU1__CRA1 (CRUCIFERINA); nutrient reservoir	299.4	5180.33	17.3024	0.0413	8.16473	12.2863	1.5048	0.0727691	C: Fold change in frb1-1.
247552_at	At5g60920	COB (COBRA)	3521.43	35199.4	9.99575	0.0222	11.7634	15.0775	1.28173	0.0327914	D: P-value.
260890_at	At1g29090	peptidase C1A papain family protein	307.867	2278.47	7.40082	0.0153	8.22103	11.153	1.35665	0.0527864	E: Log2 FRB1 average expression.
266393_at	At2g41260	ATM17__M17	389.333	2052.07	5.27072	0.00245	8.5889	10.998	1.28049	0.0328501	F: Log2 frb1-1 average expression.
246099_at	At5g20230	BCB_SAG14__ATBCB (ARABIDOPSIS BLUE-COPPER-BINDING PROTEIN); copper ion binding / electron carrier	369.533	1918.9	5.19277	0.0756	8.51022	10.8222	1.27167	0.0659658	G: Log2 change in frb1-1.
258498_at	At3g02480	ABA-responsive protein-related	605	2852.3	4.71455	0.0622	9.22569	11.4695	1.24321	0.0323636	H: Standard deviation of G.
247717_at	At5g59320	LTP3 (LIPID TRANSFER PROTEIN 3); lipid binding	403.6	1790.83	4.43715	0.0454	8.55489	10.7453	1.25605	0.095981
260716_at	At1g48130	ATPER1; antioxidant/ thioredoxin peroxidase	218.233	964.9	4.42141	0.0342	7.763	9.88367	1.27318	0.0425584
260551_at	At2g43510	ATTI1; serine-type endopeptidase inhibitor	215.4	883.7	4.1026	0.0417	7.71629	9.73824	1.26204	0.0700561
262381_at	At1g72900	disease resistance protein (TIR-NBS class), putative	84.9333	343.667	4.04631	0.124	6.3406	8.27997	1.30587	0.132621
263046_at	At2g05380	GRP3S (GLYCINE-RICH PROTEIN 3 SHORT ISOFORM)	2916.23	11737.1	4.02475	0.00478	11.4864	13.51	1.17617	0.0319579
253915_at	At4g27280	calcium-binding EF hand family protein	932.033	3707.1	3.97743	0.0042	9.81634	11.8465	1.20681	0.0503512
251428_at	At3g60140	BGLU30_SRG2__DIN2 (DARK INDUCIBLE 2); catalytic/ cation binding / hydrolase, hydrolyzing O-glycosyl compounds	305.967	1208.6	3.9501	0.000935	8.20306	10.2383	1.24811	0.0599318
255524_at	At4g02330	ATPMEPCRB; pectinesterase	177.1	693.2	3.91417	0.0452	7.45273	9.39698	1.26088	0.056538
265672_at	At2g31980	cysteine proteinase inhibitor-related	283.867	1092.03	3.84699	0.0079	8.01169	10.0761	1.25767	0.105483
247543_at	At5g61600	ERF104__ethylene-responsive element-binding family protein	445.5	1618.73	3.63352	0.00113	8.72978	10.6591	1.221	0.0652959
251438_s_at	At3g59930|At5g33355	Encodes a defensin-like (DEFL) family protein.	304.833	1106.8	3.63084	0.0537	8.2445	10.0685	1.22123	0.0480188
253608_at	At4g30290	ATXTH19__XTH19 (XYLOGLUCAN ENDOTRANSGLUCOSYLASE/HYDROLASE 19); hydrolase, acting on glycosyl bonds / hydrolase, hydrolyzing O-glycosyl compounds / xyloglucan:xyloglucosyl transferase	444.1	1581.5	3.56113	0.00916	8.7567	10.6121	1.21188	0.0520166
248520_at	At5g50700|At5g50600	HSD1__short-chain dehydrogenase/reductase (SDR) family protein	167.867	574.5	3.42236	0.0611	7.3855	9.11735	1.23449	0.0544552
266098_at	At2g37870	protease inhibitor/seed storage/lipid transfer protein (LTP) family protein	162.033	554.033	3.41926	0.0269	7.29157	9.08446	1.24589	0.0756702
248448_at	At5g51190	AP2 domain-containing transcription factor, putative	156.3	522.667	3.344	0.0045	7.16536	9.0172	1.25844	0.110818
250468_at	At5g10120	ethylene insensitive 3 family protein	81.1333	271.133	3.34182	0.0124	6.09459	8.06755	1.32372	0.174391
264079_at	At2g28490	cupin family protein	126.4	421.6	3.33544	0.0825	6.95742	8.65207	1.24357	0.0782761
246250_at	At4g36880	CP1 (CYSTEINE PROTEINASE1); cysteine-type endopeptidase/ cysteine-type peptidase	225.4	736.567	3.26782	0.00415	7.69967	9.5185	1.23622	0.0934055
266415_at	At2g38530	LP2__LTP2 (LIPID TRANSFER PROTEIN 2); lipid binding	6364.43	20472.3	3.21667	0.00174	12.5797	14.3195	1.1383	0.0394959
262644_at	At1g62710	BETAVPE__BETA-VPE (BETA VACUOLAR PROCESSING ENZYME); cysteine-type endopeptidase	191.4	586.2	3.0627	0.0173	7.57448	9.18108	1.21211	0.0344871
262482_at	At1g17020	ATSRG1__SRG1 (SENESCENCE-RELATED GENE 1); oxidoreductase, acting on diphenols and related substances as donors, oxygen as acceptor / oxidoreductase, acting on paired donors, with incorporation or reduction of molecular oxygen, 2-oxoglutarate as one donor, and inc	138.533	421.633	3.04355	0.00359	7.08412	8.71185	1.22977	0.0563369
262118_at	At1g02850	BGLU11 (BETA GLUCOSIDASE 11); catalytic/ cation binding / hydrolase, hydrolyzing O-glycosyl compounds	258.967	786.467	3.03694	0.0263	7.99588	9.59646	1.20018	0.0502484
267472_at	At2g02850	ARPN (PLANTACYANIN); copper ion binding / electron carrier	132.9	402.133	3.02583	0.0397	6.94894	8.60553	1.2384	0.115761
264960_at	At1g76930	ATEXT1_ORG5__ATEXT4 (EXTENSIN 4); structural constituent of cell wall	657.633	1941.07	2.95159	0.232	9.26831	10.8954	1.17555	0.0773419
267357_at	At2g40000	ATHSPRO2__HSPRO2 (ARABIDOPSIS ORTHOLOG OF SUGAR BEET HS1 PRO-1 2)	838.633	2404.27	2.86689	0.0304	9.69146	11.2035	1.15602	0.0439777
249459_at	At5g39580	peroxidase, putative	170.3	483	2.83617	0.0454	7.39333	8.87651	1.20061	0.0613028
249112_at	At5g43780	APS4; sulfate adenylyltransferase (ATP)	462.6	1295.8	2.80112	0.000229	8.83933	10.3376	1.1695	0.0298188
248964_at	At5g45340	CYP707A3; (+)-abscisic acid 8'-hydroxylase/ oxygen binding	253.267	708.167	2.79613	0.0895	7.84478	9.38353	1.19615	0.120945
246932_at	At5g25190	ethylene-responsive element-binding protein, putative	183.233	511.633	2.79225	0.0274	7.47783	8.97005	1.19955	0.0692608
247327_at	At5g64120	peroxidase, putative	1615.17	4497.47	2.78452	0.0152	10.6325	12.1164	1.13956	0.0385893
266544_at	At2g35300	late embryogenesis abundant group 1 domain-containing protein / LEA group 1 domain-containing protein	379.833	1043.4	2.74699	0.0252	8.55258	10.0062	1.16996	0.0438293
249353_at	At5g40420	OLE2__OLEO2 (OLEOSIN 2)	220.733	600.833	2.72199	0.0223	7.60976	9.22096	1.21173	0.114461
263881_at	At2g21820	unknown protein	138.033	368.2	2.66747	0.0502	7.10535	8.49428	1.19548	0.0453273
255331_at	At4g04330	unknown protein	215.233	570.4	2.65015	0.0603	7.73406	9.11045	1.17796	0.0599715
264524_at	At1g10070	ATBCAT-2 (ARABIDOPSIS THALIANA BRANCHED-CHAIN AMINO ACID TRANSAMINASE 2); branched-chain-amino-acid transaminase/ catalytic	122.4	321.967	2.63045	0.0013	6.90014	8.32672	1.20675	0.0605028
254926_at	At4g11280	ATACS6__ACS6 (1-AMINOCYCLOPROPANE-1-CARBOXYLIC ACID (ACC) SYNTHASE 6); 1-aminocyclopropane-1-carboxylate synthase	213.167	554.433	2.60094	0.0397	7.71798	9.08747	1.17744	0.0514094
252483_at	At3g46600	scarecrow transcription factor family protein	417.733	1082.83	2.59216	0.0474	8.70405	10.0484	1.15445	0.0399475
248524_s_at	At5g50670|At5g50570	squamosa promoter-binding protein, putative	191.067	489.733	2.56315	0.0136	7.52497	8.81023	1.1708	0.110006
255733_at	At1g25400	unknown protein	273.3	696.933	2.55007	0.138	8.08058	9.33804	1.15561	0.0810842
250868_at	At5g03860	MLS (MALATE SYNTHASE); malate synthase	541.1	1369.77	2.53145	0.00506	9.07335	10.4137	1.14772	0.0241442
246187_at	expressed protein		298.633	753.267	2.52238	0.487	8.22013	8.63843	1.05089	0.240732
258063_at	At3g14620	CYP72A8; electron carrier/ heme binding / iron ion binding / monooxygenase/ oxygen binding	154.8	379.067	2.44875	0.0422	7.15769	8.52634	1.19121	0.112974
256464_at	At1g32560	late embryogenesis abundant group 1 domain-containing protein / LEA group 1 domain-containing protein	344.233	821.1	2.3853	0.0213	8.40196	9.66261	1.15004	0.0492849
252570_at	At3g45300	ATIVD__IVD (ISOVALERYL-COA-DEHYDROGENASE); ATP binding / isovaleryl-CoA dehydrogenase	257.867	611.7	2.37216	0.0981	8.00291	9.19194	1.14857	0.0634894
261193_at	At1g32920	unknown protein	1290.57	3025.77	2.34453	0.0372	10.2792	11.5368	1.12235	0.056186
263216_s_at	At1g30720|At1g30730	FAD-binding domain-containing protein	227.8	530	2.3266	0.073	7.76508	8.98996	1.15774	0.0904687
260856_at	At1g21910	AP2 domain-containing transcription factor family protein	1169.07	2699.2	2.30885	0.00218	10.1721	11.393	1.12003	0.0309093
251745_at	At3g55980	ATSZF1__SZF1 (SALT-INDUCIBLE ZINC FINGER 1); transcription factor	1113.8	2544.9	2.28488	0.105	10.0639	11.2526	1.11811	0.0672863
249101_at	At5g43580	serine-type endopeptidase inhibitor	645.933	1462.1	2.26355	0.0679	9.13209	10.4871	1.14838	0.104344
263443_at	At2g28630	KCS12 (3-KETOACYL-COA SYNTHASE 12); acyltransferase/ catalytic/ transferase, transferring acyl groups other than amino-acyl groups	173.7	393.167	2.26348	0.142	7.38854	8.50291	1.15082	0.108734
257890_s_at	At3g42570|At3g17070	peroxidase-related	278.333	628.5	2.25808	0.045	8.11428	9.27188	1.14266	0.0399463
245757_at	At1g35140	EXL7__PHI-1 (PHOSPHATE-INDUCED 1)	1092.53	2414.87	2.21034	0.206	10.0284	11.0862	1.10549	0.0932263
265053_at	At1g52000	jacalin lectin family protein	272.467	600.833	2.20516	0.019	8.08601	9.21925	1.14015	0.0293461
254042_at	At4g25810	XTH23__XTR6 (XYLOGLUCAN ENDOTRANSGLYCOSYLASE 6); hydrolase, acting on glycosyl bonds / hydrolase, hydrolyzing O-glycosyl compounds / xyloglucan:xyloglucosyl transferase	746.9	1644.67	2.20199	0.294	9.48401	10.4649	1.10343	0.108188
264741_at	At1g62290	aspartyl protease family protein	699.9	1540.93	2.20165	0.0153	9.43436	10.5764	1.12105	0.0359452
251705_at	At3g56400	ATWRKY70__WRKY70; transcription factor/ transcription repressor	199.833	437.5	2.18932	0.014	7.57574	8.76437	1.1569	0.0742397
251221_at	At3g62550	universal stress protein (USP) family protein	1588.1	3439.83	2.16601	0.113	10.5941	11.6733	1.10186	0.0633713
245638_s_at	At1g24822|At1g25097|At1g24996	unknown protein	1035.17	2239.2	2.16313	0.408	10.0098	10.6347	1.06243	0.147695
266462_at	At2g47770	ATTSPO__benzodiazepine receptor-related	452.267	977.6	2.16156	0.0106	8.81418	9.9242	1.12594	0.0279034
249775_at	At5g24160	SQE6 (SQUALENE MONOXYGENASE 6); FAD binding / oxidoreductase/ squalene monooxygenase	330.2	710.467	2.15163	0.00306	8.34485	9.4677	1.13456	0.0397223
246238_at	At4g36670	mannitol transporter, putative	388.2	827.067	2.13052	0.046	8.59995	9.6697	1.12439	0.0332448
265817_at	At2g18050	HIS1-3 (HISTONE H1-3); DNA binding / nucleosomal DNA binding	146.667	311.233	2.12205	0.0206	7.11663	8.27163	1.1623	0.0871703
250435_at	At5g10380	ATRING1__RING1; protein binding / ubiquitin-protein ligase/ zinc ion binding	116.7	247.367	2.11968	0.0804	6.7861	7.9003	1.16419	0.107271
257832_at	At3g26740	CCL (CCR-LIKE)	2654.5	5615.5	2.11546	0.0676	11.3182	12.408	1.09629	0.0582843
246595_at	At5g14780	FDH (FORMATE DEHYDROGENASE); NAD or NADH binding / binding / catalytic/ cofactor binding / oxidoreductase, acting on the CH-OH group of donors, NAD or NADP as acceptor	993.767	2068.33	2.08131	0.00667	9.93393	11.0056	1.10788	0.035833
261564_at	At1g01720	ANAC002__ATAF1; transcription activator/ transcription factor	547.3	1127.57	2.06024	0.0533	9.09286	10.1161	1.11253	0.0335319
248870_at	At5g46710	zinc-binding family protein	264.2	544.3	2.06018	0.103	8.0428	9.0331	1.12313	0.0576578
259751_at	At1g71030	ATMYBL2__MYBL2 (ARABIDOPSIS MYB-LIKE 2); DNA binding / transcription factor	1150.53	2367.93	2.05812	0.0177	10.1122	11.1951	1.1071	0.0551713
263809_at	At2g04570	GDSL-motif lipase/hydrolase family protein	534.667	1099.4	2.05623	0.0258	9.05781	10.0888	1.11382	0.0288493
256522_at	At1g66160	ATCMPG1_CMPG1__U-box domain-containing protein	345.033	707.3	2.04995	0.211	8.41969	9.35215	1.11075	0.079
255926_at	At1g22190	AP2 domain-containing transcription factor, putative	413.133	843.8	2.04244	0.076	8.64064	9.67232	1.1194	0.0741939
262137_at	At1g77920	bZIP family transcription factor	149.9	306.1	2.04203	0.152	6.90558	8.25319	1.19515	0.17056
245734_at	At1g73480	hydrolase, alpha/beta fold family protein	307.333	626.133	2.03731	0.0216	8.25955	9.27833	1.12335	0.0297175
245692_at	At5g04150	BHLH101; DNA binding / transcription factor	261.933	531.8	2.03029	0.0217	8.01598	9.04025	1.12778	0.0439778
247488_at	At5g61820	FUNCTIONS IN: molecular_function unknown; INVOLVED IN: biological_process unknown; LOCATED IN: vacuole; EXPRESSED IN: 24 plant structures; EXPRESSED DURING: 15 growth stages; CONTAINS InterPro DOMAIN/s: Stress up-regulated Nod 19 (InterPro:IPR011692); Has 27 Blast hits to 27 proteins in 10 species: Archae - 0; Bacteria - 0; Metazoa - 0; Fungi - 0; Plants - 26; Viruses - 0; Other Eukaryotes - 1 (s…	1727.17	3502.13	2.02768	0.00171	10.7431	11.7704	1.09562	0.0229219
255753_at	At1g18570	AtMYB51_BW51A_BW51B_HIG1__MYB51 (MYB DOMAIN PROTEIN 51); DNA binding / transcription factor	131.067	265.3	2.02416	0.0393	7.02981	8.03349	1.14278	0.0398872
266165_at	At2g28190	CZSOD2__CSD2 (COPPER/ZINC SUPEROXIDE DISMUTASE 2); superoxide dismutase	1655.53	3347.27	2.02187	0.0157	10.6697	11.6954	1.09614	0.0364211
261526_at	At1g14370	APK2A (PROTEIN KINASE 2A); ATP binding / kinase/ protein kinase/ protein serine/threonine kinase	153.033	308.567	2.01634	0.0684	7.23454	8.2329	1.138	0.0654772
258939_at	At3g10020	unknown protein	702.4	1415.9	2.0158	0.269	9.38652	10.2121	1.08795	0.127829
261175_at	At1g04800	glycine-rich protein	259.133	518.633	2.00141	0.0225	8.00157	9.00418	1.1253	0.0432993
Downregulated genes in frb1-1.
Probe set	AGI	Annotation	A	B	C	D	E	F	G	H
244985_at	AtCg00810	RPL22__encodes a chloroplast ribosomal protein L22, a constituent of the large subunit of the ribosomal complex	3668.53	1832.23	0.499446	0.0103	10.4719	10.5674	1.00912	0.3382
249732_at	At5g24420	PGL5__glucosamine/galactosamine-6-phosphate isomerase-related	912.6	454.467	0.497991	0.138	9.83352	8.82669	0.897613	0.00944078
261221_at	At1g19960	FUNCTIONS IN: molecular_function unknown; INVOLVED IN: biological_process unknown; LOCATED IN: cellular_component unknown; EXPRESSED IN: 21 plant structures; EXPRESSED DURING: 13 growth stages; BEST Arabidopsis thaliana protein match is: transmembrane receptor (TAIR:AT2G32140.1); Has 41 Blast hits to 41 proteins in 16 species: Archae - 0; Bacteria - 2; Metazoa - 25; Fungi - 0; Plants - 9; Viruses…	268.833	132.4	0.492498	0.0116	8.05029	7.04509	0.875135	0.0406136
250682_x_at	At5g06630	proline-rich extensin-like family protein	1626.03	791.1	0.486521	0.205	10.6017	9.61886	0.907295	0.0534459
247463_at	At5g62210	embryo-specific protein-related	394.1	189.2	0.480081	0.184	8.43545	7.53134	0.892819	0.117667
263998_at	At2g22510	hydroxyproline-rich glycoprotein family protein	463.3	221.467	0.47802	0.223	8.73615	7.69445	0.880759	0.118831
259481_at	At1g18970	GLP4 (GERMIN-LIKE PROTEIN 4); manganese ion binding / nutrient reservoir	307.8	142.833	0.464046	0.178	8.25429	7.12407	0.863075	0.0607565
259842_at	At1g73602|At1g73600	CPuORF32 (Conserved peptide upstream open reading frame 32)	907.033	410.767	0.452868	0.226	9.81701	8.67217	0.883382	0.0306103
267580_at	At2g41990	unknown protein	445.767	201.867	0.452853	0.128	8.79145	7.58658	0.862951	0.074299
251017_at	At5g02760	protein phosphatase 2C family protein / PP2C family protein	1083.2	481	0.444055	0.0116	10.0163	8.89663	0.888218	0.0610766
253502_at	At4g31940	CYP82C4; electron carrier/ heme binding / iron ion binding / monooxygenase/ oxygen binding	273.467	121.3	0.443564	0.149	8.09097	6.88431	0.850864	0.0603719
258537_at	At3g04210	disease resistance protein (TIR-NBS class), putative	224.467	98.2667	0.437778	0.096	7.74621	6.61423	0.853867	0.0737358
253255_at	At4g34760	auxin-responsive family protein	2244.5	981.233	0.437172	0.00507	11.0334	9.89111	0.896467	0.0757172
262730_at	At1g16390	ATOCT3 (ARABIDOPSIS THALIANA ORGANIC CATION/CARNITINE TRANSPORTER 3); carbohydrate transmembrane transporter/ sugar:hydrogen symporter	976.633	413.4	0.423291	0.0981	9.92098	8.6823	0.875145	0.0319737
252965_at	At4g38860	auxin-responsive protein, putative	484.767	204.467	0.421784	0.0164	8.84069	7.60793	0.860559	0.0960588
256096_at	At1g13650	FUNCTIONS IN: molecular_function unknown; INVOLVED IN: biological_process unknown; LOCATED IN: cellular_component unknown; EXPRESSED IN: 15 plant structures; EXPRESSED DURING: 6 growth stages; BEST Arabidopsis thaliana protein match is: 18S pre-ribosomal assembly protein gar2-related (TAIR:AT2G03810.4); Has 3725 Blast hits to 1574 proteins in 203 species: Archae - 2; Bacteria - 168; Metazoa - 816…	312.467	129.4	0.414124	0.00761	8.03793	7.00272	0.871209	0.145898
254931_at	At4g11460	CRK30__protein kinase family protein	486.033	200.8	0.41314	0.0382	8.90972	7.55414	0.847853	0.0892131
250983_at	At5g02780	GSTL1__In2-1 protein, putative	319.533	130.033	0.406948	0.0114	8.20597	7.01746	0.855165	0.0862902
256527_at	At1g66100	thionin, putative	5231.7	2114.77	0.404222	0.214	12.3342	11.0325	0.894463	0.0326422
259784_at	At1g29450	auxin-responsive protein, putative	425.7	159.6	0.374912	0.281	8.51402	7.2655	0.853357	0.141547
248048_at	At5g56080	ATNAS2__NAS2 (NICOTIANAMINE SYNTHASE 2); nicotianamine synthase	381.133	138.633	0.36374	0.307	8.5668	7.05309	0.823304	0.0760287
258419_at	At3g16670	unknown protein	1080.33	385.7	0.357019	0.141	9.8977	8.48793	0.857566	0.117058
257206_at	At3g16530	legume lectin family protein	2886.6	1017.53	0.352502	0.0472	11.4866	9.98791	0.869527	0.0200661
267459_at	At2g33850	unknown protein	1324.27	453.033	0.342101	1.92e-05	10.2683	8.7622	0.853328	0.0878171
265441_at	At2g20870	cell wall protein precursor, putative	379.7	122.467	0.322535	0.425	8.49259	6.91755	0.814539	0.0774182
